# Supplementary material for: Assessment of Climate Change and Human Activities on Vegetation Development in Northeast China
Source: Sensors (Basel). 2022 Mar 25;22(7):2509. doi: 10.3390/s22072509 (PMC9002475; doi:10.3390/s22072509)
Supplement: Supplementary file 1 [file sensors-22-02509-s001.zip]

Archive with 1 entries (1 files):
- sensors-1630829-supplementary.pdf
